# Supplementary material for: The Separation of Cannabinoids on Sub-2 µm Immobilized Polysaccharide Chiral Stationary Phases
Source: Pharmaceuticals (Basel). 2021 Nov 30;14(12):1250. doi: 10.3390/ph14121250 (PMC8704058; doi:10.3390/ph14121250)
Supplement: Supplementary file 1 [file pharmaceuticals-14-01250-s001.zip]

Archive with 1 entries (1 files):
- pharmaceuticals-1392554-supplementary.pdf
